# Supplementary material for: Distribution and Risk Assessment of Copper Content in Soil and Tea of Tieguanyin Plantations in Anxi County, China
Source: Toxics. 2025 Nov 30;13(12):1042. doi: 10.3390/toxics13121042 (PMC12737622; doi:10.3390/toxics13121042)
Supplement: Supplementary file 1 [file toxics-13-01042-s001.zip]

Archive with 1 entries (1 files):
- toxics-3986817-supplementary.pdf
